# Supplementary material for: MiR-216a-3p inhibits the cytotoxicity of primary natural killer cells
Source: Front Oncol. 2025 Jan 21;14:1523068. doi: 10.3389/fonc.2024.1523068 (PMC11790671; doi:10.3389/fonc.2024.1523068)
Supplement: Supplementary file 1 [file Table1.xlsx]

## Sheet: Sheet1
Supplementary Table 1. Clinical Data of Patients with HCC
Patient Code	Gender	Age	HCV	HBV	Stage BCLC
1	M	48	Positive	NA	D
2	F	60	Positive	NA	A
3	M	62	Positive	Positive	NA
4	M	NA	Positive	NA	NA
5	F	54	Positive	NA	NA
6	F	65	Positive	NA	NA
7	F	NA	Positive	NA	NA
8	M	NA	NA	NA	NA
9	M	NA	NA	NA	NA
10	M	73	Negative	Negative	NA
11	F	60	Previous	Negative	NA
12	M	64	Negative	Negative	NA
13	M	69	Previous	Negative	C
14	M	68	Previous	Positive	0
15	M	65	Previous	Negative	C
16	M	51	Previous	Negative	C
17	F	70	Previous	Negative	A
18	M	62	Previous	NA	NA
19	M	55	Previous	Negative	B
20	F	58	NA	NA	D
21	M	73	Previous	NA	A
22	M	72	Previous	NA	B
23	M	70	Previous	NA	A
24	M	65	Previous	NA	C
25	M	68	Previous	NA	C
26	M	58	Previous	NA	A
27	M	52	Previous	NA	B
28	M	47	NEG	NEG	A
29	M	50	Previous	NA	A
30	M	67	Previous	NA	B
31	M	60	Previous	NA	0
32	M	61	NA	NA	C
33	M	72	NA	NA	B
34	F	70	Previous	NA	A
35	M	55	NA	NA	B
36	F	32	Previous	NA	B
37	M	57	Previous	NA	A
38	M	67	Previous	NA	B
39	F	55	Previous	NA	A
40	M	75	Previous	NA	B
41	M	67	Previous	Current	B
42	M	51	Previous	NA	C
43	M	71	NA	NA	B
44	M	62	NA	NA	B
45	M	62	Previous	NA	0
46	M	65	Previous	NA	C
47	F	66	Previous	NA	A
48	M	63	Previous	NA	B
49	M	70	NEG	NEG	B
50	M	61	Previous	NA	A
51	F	53	Previous	NA	B
52	M	49	Current	Current	B
53	M	65	Previous	NA	A
54	M	64	NA	NA	C
55	M	64	Previous	NA	A
56	M	66	Previous	NA	B
57	M	48	Previous	NA	A
58	F	53	NEG	NEG	B
59	F	55	Previous	NA	C
60	M	70	NEG	NEG	B
61	M	46	NA	Current	B
62	M	58	Previous	NA	B
63	M	58	Previous	NA	C
64	M	71	Previous	NA	B
65	M	50	Previous	NA	C
66	M	52	Previous	NA	A
67	M	61	Previous	NA	A
68	M	59	NA		B
69	M	59	Previous	NA	B
70	M	51	Previous	NA	B
71	M	66	Previous	NA	C
72	M	66	Previous	NA	A
73	M	62	Previous	NA	B
74	F	NA	NA	NA	NA
75	M	59	Previous	NA	C
76	M	54	Previous	NA	B
77	M	67	Previous	NA	B
78	M	56	Previous	NA	C
79	M	67	Previous	NA	B
80	F	59	Previous	NA	A
81	M	75	Current	NA	B
82	M	68	Previous	NA	B
83	M	49	Previous	NA	B
84	M	56	Previous	NA	A
85	F	NA	NA	NA	NA
86	M	NA	NA	NA	NA
